# Supplementary material for: Does Eyewitness Confidence Calibration Vary by Target Race?
Source: Behav Sci (Basel). 2026 Feb 10;16(2):257. doi: 10.3390/bs16020257 (PMC12938357; doi:10.3390/bs16020257)
Supplement: Supplementary file 1 [file behavsci-16-00257-s001.zip]

Archive with 1 entries (1 files):
- behavsci-4080883-supplementary.pdf
